# Supplementary material for: Machine learning models reveal distinct disease subgroups and improve diagnostic and prognostic accuracy for individuals with pathogenic SCN8A gain-of-function variants
Source: Biol Open. 2024 Apr 24;13(4):bio060286. doi: 10.1242/bio.060286 (PMC11070785; doi:10.1242/bio.060286)
Supplement: Table S1. Justification for variant inclusion in this study. Each patient’s variant was verified as being pathogenic or likely pathogenic by cross-referencing patient genetic report, the ClinVar database, and SCN8A literature. When variant was unable to be verified using these methods, the ACMG guid [file biolopen-13-060286-TableS1.xlsx]

## Sheet: Sheet1
Study ID	SCN8A_p.	Prob[LOF]	Justification
1	R45Q	0.088	Inferred
2	S132P	0.496	Early onset, refractory epilepsy
3	M139L	0	Inferred
4	T166I	0.006	Inferred
5	T166I	0	Inferred
6	A205E	0.012	Inferred
7	V211A	0.012	Inferred
8	V211L	0.002	Inferred
9	G214D	0.012	Inferred
10	G214D	0.012	Inferred
11	V216G	0.012	Inferred
12	S217P	0.012	Inferred
13	R223S	0.492	Reported GOF Johannesen 2022
14	R223S	0.968	Reported GOF Johannesen 2022
15	R223S	0.012	Reported GOF Johannesen 2022
16	V233L	0.012	Inferred
17	V233L	0.968	Shared mutation with inferred
18	T239R	0.088	Inferred
19	T239A	0	Inferred
20	I240L	0	Inferred
21	L257V	0.126	Inferred
22	L262Q	0.088	Inferred
23	L267S	0.102	Inferred
24	L267S	0.012	Inferred
25	I268L	0.01	Inferred
26	Q271H	0.202	Inferred
27	F360A	0.002	Inferred
28	M367V	0.052	Inferred
29	M367V	0.03	Inferred
30	T386R	0	Inferred
31	S399P	0.102	Inferred
32	L407V	0.088	Inferred
33	A408T	0.088	Inferred
34	V409L	0.002	Inferred
35	V409A	0.002	Inferred
36	V410L	0.03	Inferred
37	V410L	0.968	Shared mutation with inferred
38	A413D	0.002	Inferred
39	E416K	0.202	Inferred
40	Q417P	0.49	Early onset, refractory epilepsy
41	R530Q	0.03	Inferred
42	R598W	0.088	Inferred
43	G692R	0.006	Inferred
44	S731P	0	Inferred
45	I763V	0.052	Reported GOF Johannesen 2022
46	I763V	0.052	Reported GOF Johannesen 2022
47	I763V	0.01	Reported GOF Johannesen 2022
48	T767I	0.002	Reported GOF Johannesen 2022
49	L840F	0.052	Inferred
50	L840P	0	Reported GOF Johannesen 2022
51	V842E	0.01	Inferred
52	S845F	0.006	Inferred
53	S845F	0.012	Inferred
54	L848W	0.03	Inferred
55	L848W	0.054	Inferred
56	R850Q	0.012	Reported GOF Johannesen 2022
57	R850Q	0.006	Reported GOF Johannesen 2022
58	R850Q	0	Reported GOF Johannesen 2022
59	R850Q	0.088	Reported GOF Johannesen 2022
60	R850Q	0.49	Reported GOF Johannesen 2022
61	R850Q	0	Reported GOF Johannesen 2022
62	R850Q	0.968	Reported GOF Johannesen 2022
63	R850Q	0.002	Reported GOF Johannesen 2022
64	R850Q	0.006	Reported GOF Johannesen 2022
65	N862K	0.012	Inferred
66	I868T	0	Inferred
67	G873C	0.032	Inferred
68	G873C	0.01	Inferred
69	A874T	0.102	Inferred
70	A874T	0.116	Inferred
71	A874T	0.49	Shared mutation with inferred
72	G876D	0	Inferred
73	V881L	0.102	Inferred
74	V881A	0.102	Inferred
75	V881L	0	Inferred
76	V881A	0.03	Inferred
77	I885T	0.052	Inferred
78	V892A	0	Inferred
79	L969M	0.182	Inferred
80	S978G	0.002	Inferred
81	S978R	0.036	Inferred
82	S978G	0.088	Inferred
83	S979F	0.088	Inferred
84	N984K	0.612	Reported GOF Johannesen 2022
85	N984K	0	Reported GOF Johannesen 2022
86	Y1241C	0.054	Inferred
87	V1315A	0	Inferred
88	V1315M	0.542	Medium onset, refractory epilepsy, SCB beneficial
89	V1316M	0.002	Inferred
90	L1320F	0.078	Inferred
91	A1323P	0.002	Inferred
92	A1323P	0	Inferred
93	A1323T	0.054	Inferred
94	M1328T	0.01	Inferred
95	V1330M	0.102	Inferred
96	L1332R	0	Inferred
97	N1347I	0.012	Inferred
98	A1350V	0.568	Early onset, refractory epilepsy
99	L1407F	0.03	Inferred
100	I1438V	0	Inferred
101	N1466K	0.006	Inferred
102	F1467C	0.012	Inferred
103	Q1470R	0.052	Inferred
104	G1475R	0.058	Reported GOF Johannesen 2022
105	G1475R	0.02	Reported GOF Johannesen 2022
106	G1475R	0.002	Reported GOF Johannesen 2022
107	G1475R	0.002	Reported GOF Johannesen 2022
108	G1475R	0.01	Reported GOF Johannesen 2022
109	G1475R	0.116	Reported GOF Johannesen 2022
110	G1475R	0.01	Reported GOF Johannesen 2022
111	G1476D	0.02	Inferred
112	G1476S	0.002	Inferred
113	G1476S	0.492	Shared mutation with inferred
114	I1479V	0.088	Inferred
115	M1492V	0.03	Inferred
116	K1498M	0.002	Inferred
117	Q1501K	0.002	Inferred
118	M1529V	0.126	Inferred
119	M1529V	0.054	Inferred
120	M1536I	0.122	Inferred
121	N1558D	0.01	Inferred
122	V1592L	0.02	Inferred
123	S1596C	0.102	Inferred
124	E1607K	0.114	Inferred
125	V1611D	0.202	Inferred
126	R1617Q	0.002	Reported GOF Johannesen 2022
127	R1617Q	0.542	Reported GOF Johannesen 2022
128	R1617Q	0.492	Reported GOF Johannesen 2022
129	R1617Q	0.492	Reported GOF Johannesen 2022
130	R1617Q	0.102	Reported GOF Johannesen 2022
131	R1617Q	0.212	Reported GOF Johannesen 2022
132	R1617Q	0.096	Reported GOF Johannesen 2022
133	R1617Q	0.002	Reported GOF Johannesen 2022
134	R1617P	0.002	Reported GOF Johannesen 2022
135	R1617G	0.01	Inferred
136	G1625R	0.232	Inferred
137	I1627N	0.212	Inferred
138	L1628W	0.012	Inferred
139	L1630P	0.102	Inferred
140	I1631M	0.02	Inferred
141	L1640V	0	Inferred
142	F1642C	0	Inferred
143	V1757I	0.088	Inferred
144	N1768D	0.56	Reported GOF Johannesen 2022
145	K1807N	0.006	Inferred
146	R1831W	0.002	Inferred
147	R1831W	0.036	Inferred
148	D1833E	0.02	Inferred
149	D1846E	0.01	Inferred
150	T1852I	0.078	Inferred
151	T1852I	0.088	Inferred
152	L1862S	0.002	Inferred
153	R1866Q	0.116	Inferred
154	R1872W	0.002	Reported GOF Johannesen 2022
155	R1872W	0.002	Reported GOF Johannesen 2022
156	R1872W	0.522	Reported GOF Johannesen 2022
157	R1872L	0.088	Reported GOF Johannesen 2022
158	R1872W	0.088	Reported GOF Johannesen 2022
159	R1872W	0.182	Reported GOF Johannesen 2022
160	R1872W	0.078	Reported GOF Johannesen 2022
161	R1872Q	0.102	Reported GOF Johannesen 2022
162	R1872Q	0.058	Reported GOF Johannesen 2022
163	R1872Q	0.968	Reported GOF Johannesen 2022
164	R1872W	0.612	Reported GOF Johannesen 2022
165	R1872P	0.02	Reported GOF Johannesen 2022
166	R1872L	0	Reported GOF Johannesen 2022
167	R1872W	0.012	Reported GOF Johannesen 2022
168	R1872W	0.002	Reported GOF Johannesen 2022
169	R1872W	0.012	Reported GOF Johannesen 2022
170	R1872W	0.968	Reported GOF Johannesen 2022
171	R1872Q	0.002	Reported GOF Johannesen 2022
172	R1872W	0.012	Reported GOF Johannesen 2022
173	R1872Q	0.01	Reported GOF Johannesen 2022
174	N1877S	0.02	Reported GOF Johannesen 2022
175	N1877S	0.01	Reported GOF Johannesen 2022
176	N1877S	0.03	Reported GOF Johannesen 2022
177	N1877S	0.116	Reported GOF Johannesen 2022
178	N1877S	0.01	Reported GOF Johannesen 2022
179	R1904C	0.558	Neo-natal onset, SCB beneficial
180	G1950S	0.078	Inferred
Supplementary Table 1. Justification for variant inclusion in this study. Each patient's variant was verified as being pathogenic or likely pathogenic by cross-referencing patient genetic report, the ClinVar database, and SCN8A literature. When variant was unable to be verified using these methods, the ACMG guidelines on classifying a variant as pathogenic or likely pathogenic were followed. Just…
* ABS: absence; ATO: atonic; CLO: clonic; CONV: convulsive/motor; FOC: focal; FS: febrile seizures; GTC: generalized tonic-clonic; IS: infantile spasms; MYO: myoclonic; SEC: secondarily generalized; SIM: simple; TON: tonic
